# Supplementary material for: Sustained Delivery of Paliperidone Palmitate via Encapsulation in Bio-Based NIPU Nanoparticles
Source: Polymers (Basel). 2026 Apr 9;18(8):920. doi: 10.3390/polym18080920 (PMC13120236; doi:10.3390/polym18080920)
Supplement: Supplementary file 1 [file polymers-18-00920-s001.zip]

Archive with 1 entries (1 files):
- polymers-4212512-supplementary.pdf
